# Supplementary material for: Hyaluronic Acid vs. PRP, PRF, and Collagen in Regenerative Endodontics: A Systematic Review
Source: J Clin Med. 2026 May 31;15(11):4257. doi: 10.3390/jcm15114257 (PMC13257744; doi:10.3390/jcm15114257)
Supplement: Supplementary file 1 [file jcm-15-04257-s001.zip]

Archive with 1 entries (1 files):
- jcm-4320180-supplementary.pdf
